# Supplementary material for: Pressure-Driven Helium Insertion for Structural Stability of CH3NH3PbBr3 Hybrid Perovskites
Source: Chem Mater. 2026 Mar 31;38(7):3439–48. doi: 10.1021/acs.chemmater.5c03238 (PMC13084985; doi:10.1021/acs.chemmater.5c03238)
Supplement: Supplementary file 1 [file cm5c03238_si_001.zip]

Archive with 3 entries (3 files):
- MaPbBr3_1GPa.cif
- MaPbBr3He1_1GPa.cif
- MaPbBr3He05_1GPa.cif
