# Supplementary material for: Pressure-Driven Helium Insertion for Structural Stability of CH3NH3PbBr3 Hybrid Perovskites
Source: Chem Mater. 2026 Mar 31;38(7):3439–48. doi: 10.1021/acs.chemmater.5c03238 (PMC13084985; doi:10.1021/acs.chemmater.5c03238)
Supplement: Supplementary file 1 [file cm5c03238_si_001.zip › MaPbBr3_1GPa.cif]

#======================================================================
# CRYSTAL DATA
#----------------------------------------------------------------------
data_VESTA_phase_1

_chemical_name_common                  'spglib cell format structure'
_cell_length_a                         7.836416
_cell_length_b                         11.902145
_cell_length_c                         8.468212
_cell_angle_alpha                      90.000000
_cell_angle_beta                       90.000000
_cell_angle_gamma                      90.000000
_cell_volume                           789.831546
_space_group_name_H-M_alt              'P 1'
_space_group_IT_number                 1

loop_
_space_group_symop_operation_xyz
   'x, y, z'

loop_
   _atom_site_label
   _atom_site_occupancy
   _atom_site_fract_x
   _atom_site_fract_y
   _atom_site_fract_z
   _atom_site_adp_type
   _atom_site_U_iso_or_equiv
   _atom_site_type_symbol
   Pb1        1.0     0.000000     0.000000     0.500000    Uiso  ? Pb
   Pb2        1.0     0.500000     0.000000     0.000000    Uiso  ? Pb
   Pb3        1.0     0.000000     0.500000     0.500000    Uiso  ? Pb
   Pb4        1.0     0.500000     0.500000     0.000000    Uiso  ? Pb
   Br1        1.0     0.314748     0.026169     0.693309    Uiso  ? Br
   Br2        1.0     0.685252     0.973831     0.306691    Uiso  ? Br
   Br3        1.0     0.185252     0.973831     0.193309    Uiso  ? Br
   Br4        1.0     0.814748     0.026169     0.806691    Uiso  ? Br
   Br5        1.0     0.685252     0.526169     0.306691    Uiso  ? Br
   Br6        1.0     0.314748     0.473831     0.693309    Uiso  ? Br
   Br7        1.0     0.814748     0.473831     0.806691    Uiso  ? Br
   Br8        1.0     0.185252     0.526169     0.193309    Uiso  ? Br
   Br9        1.0     0.969531     0.250000     0.484597    Uiso  ? Br
   Br10       1.0     0.030469     0.750000     0.515403    Uiso  ? Br
   Br11       1.0     0.530469     0.750000     0.984597    Uiso  ? Br
   Br12       1.0     0.469531     0.250000     0.015403    Uiso  ? Br
   C1         1.0     0.973089     0.250000     0.070323    Uiso  ? C
   C2         1.0     0.026911     0.750000     0.929677    Uiso  ? C
   C3         1.0     0.526911     0.750000     0.570323    Uiso  ? C
   C4         1.0     0.473089     0.250000     0.429677    Uiso  ? C
   N1         1.0     0.052571     0.250000     0.909676    Uiso  ? N
   N2         1.0     0.947429     0.750000     0.090324    Uiso  ? N
   N3         1.0     0.447429     0.750000     0.409676    Uiso  ? N
   N4         1.0     0.552571     0.250000     0.590324    Uiso  ? N
   H1         1.0     0.015144     0.325478     0.132362    Uiso  ? H
   H2         1.0     0.984856     0.674522     0.867638    Uiso  ? H
   H3         1.0     0.484856     0.674522     0.632362    Uiso  ? H
   H4         1.0     0.515144     0.325478     0.367638    Uiso  ? H
   H5         1.0     0.984856     0.825478     0.867638    Uiso  ? H
   H6         1.0     0.015144     0.174522     0.132362    Uiso  ? H
   H7         1.0     0.515144     0.174522     0.367638    Uiso  ? H
   H8         1.0     0.484856     0.825478     0.632362    Uiso  ? H
   H9         1.0     0.014002     0.320553     0.847258    Uiso  ? H
   H10        1.0     0.985998     0.679447     0.152742    Uiso  ? H
   H11        1.0     0.485998     0.679447     0.347258    Uiso  ? H
   H12        1.0     0.514002     0.320553     0.652742    Uiso  ? H
   H13        1.0     0.985998     0.820553     0.152742    Uiso  ? H
   H14        1.0     0.014002     0.179447     0.847258    Uiso  ? H
   H15        1.0     0.514002     0.179447     0.652742    Uiso  ? H
   H16        1.0     0.485998     0.820553     0.347258    Uiso  ? H
   H17        1.0     0.834317     0.250000     0.056694    Uiso  ? H
   H18        1.0     0.165683     0.750000     0.943306    Uiso  ? H
   H19        1.0     0.665683     0.750000     0.556694    Uiso  ? H
   H20        1.0     0.334317     0.250000     0.443306    Uiso  ? H
   H21        1.0     0.184928     0.250000     0.918088    Uiso  ? H
   H22        1.0     0.815072     0.750000     0.081911    Uiso  ? H
   H23        1.0     0.315072     0.750000     0.418089    Uiso  ? H
   H24        1.0     0.684928     0.250000     0.581912    Uiso  ? H
