# Supplementary material for: Pressure-Driven Helium Insertion for Structural Stability of CH3NH3PbBr3 Hybrid Perovskites
Source: Chem Mater. 2026 Mar 31;38(7):3439–48. doi: 10.1021/acs.chemmater.5c03238 (PMC13084985; doi:10.1021/acs.chemmater.5c03238)
Supplement: Supplementary file 1 [file cm5c03238_si_001.zip › MaPbBr3He1_1GPa.cif]

#======================================================================
# CRYSTAL DATA
#----------------------------------------------------------------------
data_VESTA_phase_1

_chemical_name_common                  'spglib cell format structure'
_cell_length_a                         7.999046
_cell_length_b                         11.862269
_cell_length_c                         8.495680
_cell_angle_alpha                      90.000000
_cell_angle_beta                       90.000000
_cell_angle_gamma                      90.000000
_cell_volume                           806.128188
_space_group_name_H-M_alt              'P 1'
_space_group_IT_number                 1

loop_
_space_group_symop_operation_xyz
   'x, y, z'

loop_
   _atom_site_label
   _atom_site_occupancy
   _atom_site_fract_x
   _atom_site_fract_y
   _atom_site_fract_z
   _atom_site_adp_type
   _atom_site_U_iso_or_equiv
   _atom_site_type_symbol
   Pb1        1.0     0.000000     0.000000     0.000000    Uiso  ? Pb
   Pb2        1.0     0.500000     0.000000     0.500000    Uiso  ? Pb
   Pb3        1.0     0.000000     0.500000     0.000000    Uiso  ? Pb
   Pb4        1.0     0.500000     0.500000     0.500000    Uiso  ? Pb
   Br1        1.0     0.183797     0.516923     0.309227    Uiso  ? Br
   Br2        1.0     0.816203     0.483077     0.690773    Uiso  ? Br
   Br3        1.0     0.316203     0.483077     0.809227    Uiso  ? Br
   Br4        1.0     0.683797     0.516923     0.190773    Uiso  ? Br
   Br5        1.0     0.816203     0.016923     0.690773    Uiso  ? Br
   Br6        1.0     0.183797     0.983077     0.309227    Uiso  ? Br
   Br7        1.0     0.683797     0.983077     0.190773    Uiso  ? Br
   Br8        1.0     0.316203     0.016923     0.809227    Uiso  ? Br
   Br9        1.0     0.471107     0.250000     0.512905    Uiso  ? Br
   Br10       1.0     0.528893     0.750000     0.487095    Uiso  ? Br
   Br11       1.0     0.028893     0.750000     0.012905    Uiso  ? Br
   Br12       1.0     0.971107     0.250000     0.987095    Uiso  ? Br
   C1         1.0     0.441827     0.250000     0.049272    Uiso  ? C
   C2         1.0     0.558173     0.750000     0.950728    Uiso  ? C
   C3         1.0     0.058173     0.750000     0.549272    Uiso  ? C
   C4         1.0     0.941827     0.250000     0.450728    Uiso  ? C
   N1         1.0     0.556564     0.250000     0.910589    Uiso  ? N
   N2         1.0     0.443436     0.750000     0.089411    Uiso  ? N
   N3         1.0     0.943436     0.750000     0.410589    Uiso  ? N
   N4         1.0     0.056564     0.250000     0.589411    Uiso  ? N
   H1         1.0     0.534349     0.826035     0.881754    Uiso  ? H
   H2         1.0     0.465651     0.173965     0.118246    Uiso  ? H
   H3         1.0     0.965651     0.173965     0.381754    Uiso  ? H
   H4         1.0     0.034349     0.826035     0.618246    Uiso  ? H
   H5         1.0     0.465651     0.326035     0.118246    Uiso  ? H
   H6         1.0     0.534349     0.673965     0.881754    Uiso  ? H
   H7         1.0     0.034349     0.673965     0.618246    Uiso  ? H
   H8         1.0     0.965651     0.326035     0.381754    Uiso  ? H
   H9         1.0     0.465678     0.820444     0.158213    Uiso  ? H
   H10        1.0     0.534321     0.179556     0.841787    Uiso  ? H
   H11        1.0     0.034322     0.179556     0.658213    Uiso  ? H
   H12        1.0     0.965679     0.820444     0.341787    Uiso  ? H
   H13        1.0     0.534321     0.320444     0.841787    Uiso  ? H
   H14        1.0     0.465678     0.679556     0.158213    Uiso  ? H
   H15        1.0     0.965679     0.679556     0.341787    Uiso  ? H
   H16        1.0     0.034322     0.320444     0.658213    Uiso  ? H
   H17        1.0     0.313867     0.250000     0.004911    Uiso  ? H
   H18        1.0     0.686133     0.750000     0.995089    Uiso  ? H
   H19        1.0     0.186133     0.750000     0.504911    Uiso  ? H
   H20        1.0     0.813867     0.250000     0.495089    Uiso  ? H
   H21        1.0     0.682337     0.250000     0.942408    Uiso  ? H
   H22        1.0     0.317663     0.750000     0.057592    Uiso  ? H
   H23        1.0     0.817663     0.750000     0.442408    Uiso  ? H
   H24        1.0     0.182337     0.250000     0.557592    Uiso  ? H
   He1        1.0     0.212402     0.250000     0.261361    Uiso  ? He
   He2        1.0     0.712402     0.250000     0.238639    Uiso  ? He
   He3        1.0     0.287598     0.750000     0.761361    Uiso  ? He
   He4        1.0     0.787598     0.750000     0.738639    Uiso  ? He
