# Supplementary material for: Pressure-Driven Helium Insertion for Structural Stability of CH3NH3PbBr3 Hybrid Perovskites
Source: Chem Mater. 2026 Mar 31;38(7):3439–48. doi: 10.1021/acs.chemmater.5c03238 (PMC13084985; doi:10.1021/acs.chemmater.5c03238)
Supplement: Supplementary file 1 [file cm5c03238_si_001.zip › MaPbBr3He05_1GPa.cif]

#======================================================================
# CRYSTAL DATA
#----------------------------------------------------------------------
data_VESTA_phase_1

_chemical_name_common                  'spglib cell format structure'
_cell_length_a                         7.979031
_cell_length_b                         11.851336
_cell_length_c                         8.429217
_cell_angle_alpha                      90.000000
_cell_angle_beta                       90.039497
_cell_angle_gamma                      90.000000
_cell_volume                           797.084884
_space_group_name_H-M_alt              'P 1'
_space_group_IT_number                 1

loop_
_space_group_symop_operation_xyz
   'x, y, z'

loop_
   _atom_site_label
   _atom_site_occupancy
   _atom_site_fract_x
   _atom_site_fract_y
   _atom_site_fract_z
   _atom_site_adp_type
   _atom_site_U_iso_or_equiv
   _atom_site_type_symbol
   Pb1        1.0     0.000000     0.500000     0.500000    Uiso  ? Pb
   Pb2        1.0     0.500000     0.500000     0.000000    Uiso  ? Pb
   Pb3        1.0     0.000000     0.000000     0.500000    Uiso  ? Pb
   Pb4        1.0     0.500000     0.000000     0.000000    Uiso  ? Pb
   Br1        1.0     0.183134     0.015641     0.810276    Uiso  ? Br
   Br2        1.0     0.816866     0.984359     0.189724    Uiso  ? Br
   Br3        1.0     0.317609     0.982474     0.310746    Uiso  ? Br
   Br4        1.0     0.682391     0.017526     0.689254    Uiso  ? Br
   Br5        1.0     0.816866     0.515641     0.189724    Uiso  ? Br
   Br6        1.0     0.183134     0.484359     0.810276    Uiso  ? Br
   Br7        1.0     0.682391     0.482474     0.689254    Uiso  ? Br
   Br8        1.0     0.317609     0.517526     0.310746    Uiso  ? Br
   Br9        1.0     0.462770     0.750000     0.000268    Uiso  ? Br
   Br10       1.0     0.537230     0.250000     0.999732    Uiso  ? Br
   Br11       1.0     0.025416     0.250000     0.505746    Uiso  ? Br
   Br12       1.0     0.974584     0.750000     0.494254    Uiso  ? Br
   C1         1.0     0.439926     0.750000     0.552909    Uiso  ? C
   C2         1.0     0.560074     0.250000     0.447091    Uiso  ? C
   C3         1.0     0.056052     0.250000     0.051784    Uiso  ? C
   C4         1.0     0.943949     0.750000     0.948216    Uiso  ? C
   N1         1.0     0.554667     0.750000     0.412396    Uiso  ? N
   N2         1.0     0.445334     0.250000     0.587604    Uiso  ? N
   N3         1.0     0.943926     0.250000     0.909955    Uiso  ? N
   N4         1.0     0.056074     0.750000     0.090045    Uiso  ? N
   H1         1.0     0.535766     0.326075     0.377761    Uiso  ? H
   H2         1.0     0.464234     0.673925     0.622239    Uiso  ? H
   H3         1.0     0.969541     0.674022     0.878961    Uiso  ? H
   H4         1.0     0.030459     0.325978     0.121039    Uiso  ? H
   H5         1.0     0.464234     0.826075     0.622239    Uiso  ? H
   H6         1.0     0.535766     0.173925     0.377761    Uiso  ? H
   H7         1.0     0.030459     0.174022     0.121039    Uiso  ? H
   H8         1.0     0.969541     0.825978     0.878961    Uiso  ? H
   H9         1.0     0.467987     0.320650     0.656699    Uiso  ? H
   H10        1.0     0.532013     0.679350     0.343301    Uiso  ? H
   H11        1.0     0.033069     0.679435     0.158973    Uiso  ? H
   H12        1.0     0.966931     0.320565     0.841027    Uiso  ? H
   H13        1.0     0.532013     0.820650     0.343301    Uiso  ? H
   H14        1.0     0.467987     0.179350     0.656699    Uiso  ? H
   H15        1.0     0.966931     0.179435     0.841027    Uiso  ? H
   H16        1.0     0.033069     0.820565     0.158973    Uiso  ? H
   H17        1.0     0.311311     0.750000     0.508983    Uiso  ? H
   H18        1.0     0.688689     0.250000     0.491017    Uiso  ? H
   H19        1.0     0.185433     0.250000     0.009730    Uiso  ? H
   H20        1.0     0.814567     0.750000     0.990270    Uiso  ? H
   H21        1.0     0.680759     0.750000     0.444308    Uiso  ? H
   H22        1.0     0.319241     0.250000     0.555692    Uiso  ? H
   H23        1.0     0.817497     0.250000     0.941242    Uiso  ? H
   H24        1.0     0.182503     0.750000     0.058758    Uiso  ? H
   He1        1.0     0.712158     0.750000     0.737520    Uiso  ? He
   He2        1.0     0.287842     0.250000     0.262480    Uiso  ? He
